# Supplementary material for: Size Effects of Microplastics on Embryos and Observation of Toxicity Kinetics in Larvae of Grass Carp (Ctenopharyngodon idella)
Source: Toxics. 2022 Feb 7;10(2):76. doi: 10.3390/toxics10020076 (PMC8877553; doi:10.3390/toxics10020076)
Supplement: Supplementary file 1 [file toxics-10-00076-s001.zip]

Archive with 1 entries (1 files):
- toxics-1543766-supplementary.pdf
